# Supplementary material for: Malaria Infection and Risk for Endemic Burkitt Lymphoma: A Systematic Review and Meta-Analysis
Source: Int J Environ Res Public Health. 2021 May 30;18(11):5886. doi: 10.3390/ijerph18115886 (PMC8198990; doi:10.3390/ijerph18115886)
Supplement: Supplementary file 1 [file ijerph-18-05886-s001.zip]

Archive with 1 entries (1 files):
- ijerph-1230620-supplementary.pdf
